# Supplementary material for: Evaluation of natural sounds in urban greenery: potential impact for urban nature preservation
Source: R Soc Open Sci. 2017 Feb 15;4(2):170037. doi: 10.1098/rsos.170037 (PMC5367305; doi:10.1098/rsos.170037)
Supplement: Data for table 1 and figure 3-10 [file rsos170037supp1.xlsx]

## Sheet: RoyalSocietyData
Gender	SoundsOfNature	RustlingTrees	BirdSong	HumanVoices	NoiseFrom	HearBirds	HearManyBirds	SoundsImportant	TreesImportant	PlantsImportant	Age	Naturalness
2	7	7	7	5	7	7	7	7	7	7	3	2		Gender 1 = male 2 = female
1	2	2	2	2	1	1	3	2	2	2	3	2		Age 1 = younger 2 = middle-aged 3 = older
2	7	7	7	5	7	7	7	7	7	7	3	1		Naturalness 1 = low 2 = high
1	5	5	5	2	1	4	2	2	5	5	2	1
1	7	7	7	7	7	7	7	7	7	7	2	2
1	5	6	6	6	7	5	5	5	5	5	1	2
2	7	7	7	6	5	7	7	7	7	7	1	2
2	5	5	5	5	3	4	2	2	4	4	1	2
2	3	3	3	3	3	4	4	5	5	5	1	2
1	5	5	5	5	3	4	1	1	5	5	1	2
1	4	4	4	5	4	3	3	4	4	4	1	2
1	1	1	1	1	1	1	1	1	1	1	1	2
2	6	5	5	4	4	4	3	2	3	3	1	2
1	1	1	4	3	1	1	1	2	2	2	1	2
1	6	5	5	4	7	7	7	6	7	7	1	2
1	-	-	-	-	-	-	-	-	-	-	1	2
2	4	6	6	5	4	5	4	4	4	4	1	2
2	6	5	7	3	3	7	5	7	7	7	1	2
2	7	7	7	6	3	7	7	7	7	7	1	2
1	6	5	6	5	2	4	4	4	4	4	1	2
1	7	6	7	1	5	7	6	7	7	7	1	2
2	3	-	-	-	-	2	-	3	-	-	1	2
2	6	6	6	5	3	6	5	6	6	6	1	2
2	6	5	6	4	2	3	3	5	5	6	1	2
1	6	6	6	1	5	6	6	6	6	6	1	2
1	-	-	-	-	-	-	-	-	-	-	1	2
2	4	4	4	4	3	3	4	4	4	4	1	2
1	5	2	2	2	5	4	3	5	3	3	1	2
1	6	6	6	3	7	7	7	7	7	7	1	2
1	6	6	6	4	3	5	3	5	5	5	1	2
2	4	4	5	4	5	5	5	5	4	5	1	2
1	4	5	2	4	4	2	2	2	3	3	1	2
2	6	6	6	2	3	6	6	6	6	6	1	2
2	4	4	5	3	3	7	7	5	5	5	1	2
1	6	6	2	4	5	4	4	4	5	5	1	2
1	-	-	-	-	-	-	-	-	-	-	1	2
2	4	4	4	4	1	1	1	1	1	1	1	2
2	7	7	7	6	6	5	1	4	4	4	1	2
2	7	7	7	4	4	7	7	7	7	7	1	2
1	5	5	5	5	5	5	5	5	5	5	1	2
1	6	4	4	4	4	4	4	4	7	7	1	2
1	4	4	4	4	4	2	2	2	4	4	1	2
1	3	4	7	2	2	4	1	4	6	6	1	2
1	7	7	7	5	6	7	7	7	7	7	1	2
2	5	6	6	5	3	4	4	3	4	4	2	2
1	7	7	7	5	7	7	7	7	7	7	2	2
1	6	4	4	4	5	4	3	3	3	3	2	2
1	4	6	6	5	5	2	2	4	4	4	2	2
2	3	5	4	3	3	5	5	5	5	5	2	2
2	7	6	6	6	7	6	6	7	7	7	2	2
1	4	5	5	3	7	6	7	6	5	5	2	2
1	6	5	5	4	4	5	4	4	4	4	2	2
2	5	5	5	4	3	4	3	3	5	5	2	2
2	6	6	6	5	5	6	6	6	6	6	1	2
2	4	4	4	4	2	1	1	1	1	1	1	2
1	7	6	6	1	6	6	7	7	6	4	1	2
1	5	2	2	2	6	3	4	3	4	4	1	2
2	7	7	7	1	4	5	1	7	4	4	1	2
1	5	5	5	2	7	1	2	4	6	5	1	2
1	5	4	5	4	6	4	4	5	6	5	1	2
1	4	4	4	2	5	-	-	-	-	-	1	2
2	7	7	7	4	5	6	6	6	7	6	1	2
2	2	2	2	2	2	1	1	1	-	1	1	2
1	7	7	7	3	5	7	7	7	7	7	1	2
2	5	7	6	1	6	7	5	5	6	6	1	2
1	5	5	5	4	5	4	3	3	3	3	1	2
2	6	6	6	2	4	7	7	7	7	7	1	2
2	7	7	7	3	2	7	7	7	6	6	1	2
2	6	3	6	2	6	6	5	6	7	7	1	2
2	5	5	6	2	5	5	5	6	4	4	1	2
2	7	7	7	5	7	7	7	7	7	7	1	2
2	6	6	6	5	7	6	6	6	7	7	1	2
2	7	7	7	5	5	7	7	7	7	7	1	2
2	4	4	6	1	4	7	1	1	1	1	1	2
1	-	-	-	-	-	-	-	-	-	-	1	2
1	-	-	-	-	-	-	-	-	-	-	1	2
1	7	7	7	6	5	7	7	7	7	7	1	2
1	-	-	-	-	-	-	-	-	-	-	1	2
1	2	4	5	2	4	3	2	2	2	2	1	2
2	7	7	7	6	4	5	3	5	4	4	1	2
2	-	-	-	-	-	-	-	-	-	-	1	2
1	4	4	4	2	2	3	2	4	4	4	1	2
1	6	6	6	3	6	6	6	6	6	6	1	2
1	6	5	5	3	5	5	7	6	6	6	1	2
1	4	1	4	4	4	3	3	2	3	3	1	2
2	2	1	-	2	2	1	-	1	1	1	1	2
2	7	7	7	5	6	7	7	7	7	7	1	2
1	1	1	1	1	1	1	1	1	1	1	1	2
2	7	7	7	7	5	7	7	7	7	7	1	2
2	7	7	7	4	3	4	2	2	2	2	1	2
1	6	7	7	2	3	4	2	4	5	4	1	2
1	5	3	4	1	1	3	1	1	1	1	1	2
1	-	-	-	-	-	-	-	-	-	-	1	2
2	3	4	4	2	7	1	1	1	1	1	1	2
2	-	-	-	-	-	-	-	-	-	-	1	2
2	6	6	5	5	3	3	2	2	4	4	1	2
1	3	3	3	4	4	3	3	4	4	7	1	2
1	4	5	4	3	5	4	2	4	1	1	1	2
2	6	7	7	4	5	3	3	4	4	4	1	2
2	5	5	5	4	6	3	3	3	3	3	1	2
2	7	7	7	5	7	7	7	7	7	7	1	2
2	7	7	7	3	7	7	7	7	7	7	1	2
2	7	6	5	4	6	6	5	6	6	6	1	2
2	6	6	6	6	1	5	1	1	1	1	1	2
2	7	7	7	4	6	6	6	6	7	7	1	2
1	7	5	7	3	6	7	6	6	7	5	1	2
2	2	5	3	5	1	2	2	1	2	2	1	2
1	7	7	7	4	2	4	4	4	4	4	1	2
2	6	2	5	4	6	2	1	1	1	1	1	2
1	6	6	4	4	3	3	3	4	4	4	1	2
2	7	6	6	1	7	5	3	6	3	3	1	2
2	6	6	6	5	5	7	7	5	6	6	1	2
1	6	6	5	5	5	1	1	1	1	1	1	2
1	7	1	1	3	1	1	1	4	6	1	1	2
2	7	7	7	4	3	7	5	4	4	4	1	2
1	1	1	1	3	4	1	1	1	1	1	1	2
2	4	6	3	2	3	3	3	5	5	5	1	2
2	7	7	7	1	5	5	2	5	5	5	1	2
1	6	5	6	3	5	5	5	5	6	6	1	2
1	7	7	7	7	1	6	4	6	7	7	1	2
2	7	5	7	5	6	7	7	7	7	7	1	2
2	7	5	5	4	2	4	2	3	3	3	1	2
1	5	6	5	3	3	7	7	7	-	7	1	2
1	5	5	4	3	1	3	3	2	4	4	1	2
1	6	7	6	1	3	6	6	6	6	6	1	2
1	5	5	5	3	4	4	2	5	3	3	1	2
2	6	5	5	4	2	2	4	6	7	7	1	2
1	2	3	5	2	2	4	4	5	4	5	1	2
2	5	4	4	7	2	6	7	7	7	7	3	2
2	4	4	4	4	4	4	4	4	3	3	3	2
2	6	6	7	4	6	7	7	7	7	7	3	2
1	5	5	6	5	5	6	6	6	7	6	3	2
1	6	6	6	1	6	7	7	7	7	7	3	2
1	7	7	7	7	1	7	7	7	7	7	3	2
1	7	7	7	6	4	7	7	7	7	7	3	2
2	7	7	7	1	5	7	7	7	7	7	3	2
2	6	6	6	6	3	6	6	6	6	6	3	2
1	7	6	6	5	2	5	6	6	7	7	3	2
1	5	4	5	1	7	5	5	6	6	6	3	2
1	7	7	7	6	7	7	7	7	7	7	3	2
2	4	2	3	1	2	2	2	2	3	3	3	2
2	4	4	4	4	3	4	4	4	3	3	3	2
2	7	7	7	5	1	7	7	7	7	7	3	2
1	5	5	5	4	4	5	5	5	5	5	3	2
2	6	6	6	6	4	7	7	7	7	7	3	2
2	4	4	4	2	2	7	4	5	5	5	3	2
2	6	6	6	6	4	7	7	6	6	6	3	2
2	7	5	7	4	1	7	7	5	6	5	3	2
2	5	4	4	4	4	4	3	4	5	5	3	2
2	6	-	-	-	-	5	-	-	4	-	3	2
2	5	5	5	4	4	2	2	4	4	4	3	2
2	5	5	6	4	5	6	6	6	6	6	3	2
1	7	7	7	7	1	6	6	7	7	7	2	2
1	1	1	1	1	1	1	1	1	1	1	3	2
2	7	7	7	6	6	7	2	4	6	6	3	2
2	7	7	7	7	4	7	7	3	3	3	2	2
2	5	7	5	4	6	7	7	7	7	7	3	2
2	7	7	7	7	2	7	7	7	7	7	3	2
2	6	6	5	4	3	5	5	5	6	6	3	2
2	6	5	5	3	4	7	7	7	7	7	3	2
1	6	7	7	4	6	7	5	5	5	5	3	2
2	5	5	5	5	5	5	5	6	6	6	3	2
2	7	7	7	6	3	7	7	7	7	7	3	2
2	5	5	5	5	2	6	4	5	6	6	3	2
1	7	6	7	4	4	4	4	4	4	4	3	2
2	4	5	6	5	5	7	7	6	6	6	3	2
1	4	5	5	5	7	5	5	5	5	5	3	2
1	5	5	4	1	2	4	4	4	4	4	3	2
2	6	6	6	3	2	6	6	3	4	4	3	2
2	7	6	5	3	5	6	5	5	6	5	3	2
2	5	4	4	2	4	5	5	5	5	7	3	2
1	4	3	4	4	1	3	4	3	4	4	3	2
1	5	3	4	2	5	4	4	4	4	4	3	2
2	7	7	7	7	7	7	7	7	7	7	3	2
2	6	5	6	6	5	4	4	4	4	4	3	2
1	7	7	7	6	5	7	7	7	7	7	3	2
2	7	7	7	5	3	7	7	7	7	6	3	2
2	7	7	7	7	1	7	7	7	7	7	3	2
2	7	7	7	7	7	7	7	7	7	7	3	2
2	5	5	5	5	2	5	4	4	4	6	3	2
2	5	4	4	4	2	7	6	5	5	5	3	2
2	7	7	7	7	7	7	7	7	7	7	3	2
2	7	6	7	7	1	7	7	7	7	7	3	2
2	6	5	6	5	4	6	6	5	5	5	3	2
2	7	7	7	4	1	7	7	7	7	7	3	2
-	-	-	7	-	-	7	-	-	-	-	-	2
2	7	7	7	7	1	6	6	-	-	-	3	2
2	7	7	7	7	3	1	1	5	5	5	3	2
2	7	7	7	1	3	7	7	7	7	7	3	2
1	4	4	4	4	4	3	3	3	6	6	3	2
2	6	6	6	6	3	6	6	6	6	6	3	2
1	3	4	4	4	4	5	5	3	7	5	3	2
1	5	5	5	4	4	5	5	5	5	5	3	2
2	6	7	7	6	1	6	6	6	6	6	3	2
2	4	4	4	4	5	7	7	7	7	7	3	2
2	7	7	7	1	1	7	7	7	7	7	3	2
2	-	-	-	-	-	-	-	-	-	-	3	2
2	6	4	5	4	2	5	5	6	6	6	3	2
1	4	4	4	4	2	4	4	4	4	4	3	2
1	4	4	4	2	6	4	3	4	4	4	3	2
2	7	7	7	7	5	7	7	7	7	7	3	2
2	7	7	7	6	5	7	7	7	7	7	3	2
1	4	5	5	5	5	4	4	5	5	5	3	2
2	5	4	3	2	3	3	4	3	4	2	3	2
2	7	7	7	4	4	7	7	7	7	7	3	2
2	7	7	7	2	1	5	4	2	2	2	3	2
2	5	5	5	5	3	6	6	6	6	6	3	2
1	4	6	4	4	5	5	3	4	4	5	3	2
1	7	7	7	7	1	7	7	7	7	7	3	2
2	6	6	6	4	4	5	5	6	6	6	3	2
1	7	4	7	5	7	7	7	6	7	7	3	2
1	-	-	-	-	-	-	-	-	-	-	3	2
1	6	6	6	4	3	5	4	4	5	5	3	2
2	7	7	7	7	1	7	7	7	7	7	3	2
2	7	7	7	5	1	7	7	7	7	7	3	2
1	6	5	5	4	3	6	6	6	5	5	3	2
2	6	6	6	3	6	7	7	5	6	6	2	2
1	6	7	7	4	5	7	7	7	7	7	2	2
2	5	5	5	4	7	5	5	5	5	5	2	2
1	7	7	7	7	2	7	7	7	7	7	2	2
1	7	7	6	6	2	6	7	6	6	6	2	2
1	5	5	5	5	2	4	4	4	4	4	2	2
1	7	7	7	6	4	6	4	6	6	5	2	2
2	6	7	6	4	3	6	5	6	7	6	2	2
2	5	4	4	4	3	3	2	3	3	3	2	2
1	7	7	7	5	3	6	6	6	6	6	2	2
1	7	5	5	2	4	2	1	1	1	1	2	2
2	7	6	6	6	2	7	2	4	4	4	2	2
2	7	7	7	2	1	7	7	7	7	7	2	2
1	7	7	7	6	6	7	7	7	7	7	2	2
1	4	4	4	4	4	3	4	4	4	4	2	2
2	7	7	7	7	1	7	7	7	7	7	2	2
2	5	4	4	3	4	3	3	3	3	3	2	2
-	6	5	5	4	6	5	4	6	4	4	2	2
2	7	7	7	4	3	7	7	7	7	7	2	2
1	7	7	7	2	7	7	5	6	6	6	2	2
2	-	-	-	-	-	7	7	7	7	7	2	2
2	7	7	7	5	2	4	2	4	3	3	2	2
1	6	3	5	5	3	6	6	6	4	4	2	2
1	5	5	5	3	4	3	1	3	3	3	2	2
2	5	6	6	6	4	5	4	3	3	3	2	2
1	7	7	7	7	4	7	7	7	7	7	2	2
2	7	7	7	4	4	7	7	7	7	7	2	2
2	7	7	7	4	2	6	6	7	7	7	2	2
1	3	3	3	3	-	-	3	3	3	3	2	2
-	7	7	7	7	6	7	7	7	7	-	2	2
1	4	5	5	5	4	5	5	4	3	3	2	2
1	-	5	4	2	4	3	3	3	3	3	2	2
2	-	-	-	-	-	7	5	-	-	-	2	2
2	-	7	7	-	-	7	7	7	7	7	2	2
2	6	4	4	4	3	7	7	7	7	7	2	2
2	7	7	7	4	3	7	7	7	7	7	2	2
1	7	5	7	3	5	7	7	5	7	7	2	1
2	5	7	6	4	7	6	7	7	7	5	2	1
1	3	5	5	4	4	3	4	5	7	5	2	1
1	2	2	5	4	6	3	3	3	-	-	2	1
2	1	1	1	1	1	1	1	1	1	1	2	1
1	2	4	3	3	7	7	5	5	7	7	2	1
2	5	7	7	5	7	7	7	7	7	7	2	1
2	3	2	2	2	2	2	2	3	3	3	2	1
2	7	7	7	2	7	5	5	-	-	-	2	1
1	3	6	6	4	7	5	5	4	6	5	2	1
2	3	3	3	3	3	4	4	4	4	4	2	1
2	3	3	3	3	4	5	5	5	5	5	2	1
2	7	6	5	5	3	5	5	5	5	5	2	1
1	4	4	6	4	3	3	1	2	7	5	2	1
2	4	4	4	4	4	4	4	5	5	5	2	1
2	5	5	5	5	7	7	6	6	6	5	2	1
2	3	4	4	4	6	1	1	1	1	1	2	1
1	5	5	6	4	5	5	5	5	5	5	2	1
2	-	4	4	4	4	5	5	5	5	5	3	1
1	6	6	6	6	6	6	5	5	6	6	2	1
1	1	1	1	1	7	1	1	1	7	7	2	1
-	5	4	4	6	2	3	3	4	4	4	2	1
2	4	5	5	4	3	4	4	4	4	4	2	1
1	6	7	6	4	5	6	3	5	7	7	3	1
2	6	5	5	5	3	4	5	5	6	6	3	1
1	3	4	4	4	6	3	3	3	4	5	3	1
2	7	7	7	6	4	7	7	6	7	7	3	1
2	1	5	3	4	2	1	1	1	1	1	3	1
1	7	7	7	1	7	7	7	7	7	7	3	1
2	3	3	4	5	3	5	4	5	5	5	2	1
1	4	4	4	3	5	4	4	4	5	4	2	1
2	7	7	5	5	3	4	5	4	-	-	2	1
1	5	2	5	5	3	4	4	4	5	5	2	1
2	-	-	-	-	-	-	-	-	-	-	2	1
2	5	4	6	3	4	3	3	3	4	4	2	1
2	7	7	7	7	7	7	4	7	7	7	2	1
2	5	6	6	3	5	7	5	5	5	5	2	1
2	5	4	4	4	2	4	4	4	4	5	2	1
1	5	5	6	3	5	5	5	5	5	5	2	1
2	4	4	4	2	7	1	1	3	5	3	2	1
2	3	3	4	5	2	2	2	2	2	2	2	1
1	6	6	6	5	2	6	6	6	6	6	2	1
2	1	1	1	1	1	1	1	1	1	1	2	1
2	3	-	-	-	5	2	2	-	-	-	2	1
2	-	-	-	-	-	-	-	-	-	-	2	1
1	4	4	4	4	5	1	1	4	3	3	2	1
1	4	4	5	4	6	5	4	4	7	7	2	1
2	5	5	5	4	4	5	4	3	3	3	2	1
2	1	1	6	2	7	5	2	4	7	4	2	1
1	1	1	1	1	1	1	1	1	1	1	2	1
1	4	3	3	3	3	3	5	4	5	5	2	1
1	1	1	1	1	1	1	1	1	1	1	2	1
1	4	4	4	4	4	2	2	2	3	4	2	1
1	1	1	1	1	7	1	1	1	2	2	2	1
1	7	6	6	7	1	5	5	5	7	6	2	1
2	1	1	4	4	1	3	1	1	1	1	2	1
2	7	7	7	7	4	7	4	6	6	7	2	1
2	7	7	7	4	4	7	7	7	7	7	2	1
2	7	7	7	6	1	7	7	7	7	7	2	1
2	1	1	2	1	6	4	4	3	4	4	1	1
1	5	3	5	4	6	2	2	2	6	5	2	1
2	4	4	6	4	3	3	1	2	7	5	2	1
1	7	6	7	6	5	6	5	6	7	7	2	1
2	4	3	3	3	3	1	2	3	1	2	2	1
2	2	5	5	2	5	5	5	6	6	6	3	1
1	2	3	4	5	4	4	4	3	7	7	3	1
2	7	7	7	7	4	7	7	7	7	7	3	1
2	6	6	6	3	5	6	4	4	6	6	3	1
2	4	5	5	5	4	4	6	5	7	7	3	1
2	-	6	6	4	4	6	6	6	6	6	3	1
2	3	2	3	2	7	4	4	3	7	7	3	1
1	4	4	4	2	4	5	5	4	4	4	3	1
2	6	6	5	4	4	6	6	6	6	6	3	1
1	6	6	6	4	7	6	5	5	7	6	3	1
1	3	5	4	5	3	3	3	3	4	4	3	1
2	5	-	-	-	-	6	6	6	6	6	3	1
1	-	-	-	-	-	-	-	-	-	-	3	1
1	2	2	2	2	6	2	2	2	4	4	3	1
1	-	-	-	-	-	-	-	-	-	-	3	1
1	4	3	4	3	5	7	7	7	7	7	3	1
1	5	3	3	3	7	1	1	2	2	2	3	1
1	5	5	5	3	7	6	6	6	6	6	3	1
2	7	7	7	7	6	7	7	7	7	7	3	1
2	1	1	1	4	4	1	1	2	2	2	3	1
1	3	1	1	1	2	2	1	1	1	1	3	1
2	4	5	5	4	5	6	6	6	6	6	3	1
2	4	3	4	4	5	3	3	3	4	4	3	1
1	5	4	6	3	3	6	3	3	4	4	3	1
1	4	4	4	3	6	6	6	6	7	7	3	1
2	2	4	6	2	7	6	7	6	7	7	3	1
1	-	-	-	-	-	-	-	-	-	-	3	1
2	7	7	7	7	6	7	7	7	7	7	3	1
2	7	7	7	6	5	7	7	7	6	6	3	1
1	4	4	5	3	4	3	1	2	2	2	3	1
2	6	6	7	2	4	7	7	7	7	7	3	1
1	4	5	4	5	5	3	3	4	4	4	3	1
1	3	-	-	-	4	6	5	-	7	-	3	1
2	7	4	4	4	1	4	4	6	4	4	3	1
2	6	6	6	6	5	6	7	7	7	7	3	1
2	4	6	5	4	4	4	4	7	7	6	3	1
2	-	1	7	6	1	7	7	7	7	7	3	1
2	7	6	6	4	6	6	6	7	7	7	3	1
2	4	4	3	1	6	2	2	2	4	4	3	1
2	4	4	4	4	3	4	4	6	6	6	3	1
1	7	5	4	4	5	5	5	5	7	7	3	1
2	5	7	6	7	2	7	7	7	7	7	3	1
1	3	2	2	2	4	2	2	3	5	5	3	1
2	7	7	7	7	4	7	7	7	7	7	3	1
2	4	5	5	4	5	3	3	2	2	3	3	1
2	1	1	1	1	1	1	1	1	1	1	3	1
1	2	2	2	2	4	2	2	2	3	4	3	1
2	2	3	2	5	2	2	2	2	2	2	2	1
2	2	2	2	3	5	5	5	2	7	7	3	1
2	2	4	4	1	5	7	7	7	7	7	3	1
2	7	7	7	7	5	7	7	7	4	3	3	1
2	5	6	6	6	7	6	6	5	5	5	3	1
2	2	4	2	5	4	6	6	6	7	7	3	1
2	4	4	4	4	2	5	3	3	4	4	3	1
2	7	7	7	7	7	7	4	4	4	4	3	1
2	7	7	7	4	4	7	7	7	7	7	3	1
1	5	5	5	5	6	5	4	3	3	2	3	1
2	7	7	7	5	6	7	4	4	7	7	3	1
1	3	3	3	3	3	3	2	2	2	2	3	1
1	1	2	2	2	5	4	4	2	7	-	3	1
1	5	5	5	5	1	3	1	3	3	3	3	1
1	6	6	6	6	5	6	6	6	7	7	3	1
1	5	4	5	3	4	5	5	5	5	5	3	1
1	3	5	5	5	4	5	6	5	6	6	3	1
2	6	6	6	6	5	6	5	5	6	6	3	1
2	7	7	7	7	5	5	5	5	6	6	3	1
2	5	6	6	6	6	5	5	6	5	7	3	1
1	7	6	6	4	2	7	7	7	7	7	3	1
1	7	7	7	4	1	1	1	5	1	4	3	1
2	2	3	2	3	2	2	2	1	1	1	3	1
1	4	6	6	5	2	7	5	5	5	5	3	1
2	2	4	4	3	6	3	3	2	7	7	3	1
2	4	2	2	4	5	3	4	5	5	5	3	1
2	2	6	6	6	2	4	4	3	7	7	3	1
1	5	5	5	4	6	6	6	6	7	7	3	1
1	7	7	7	3	7	4	4	4	6	6	3	1
1	3	2	2	2	5	2	2	2	2	2	3	1
2	6	6	6	2	4	7	7	6	7	7	3	1
1	5	5	5	5	5	5	5	5	5	5	3	1
2	7	5	6	5	6	7	7	7	7	7	3	1
1	3	3	3	3	3	2	2	2	2	2	3	1
2	4	4	4	4	4	4	4	4	4	4	3	1
2	2	5	6	4	5	5	5	4	6	6	1	1
1	4	5	5	3	7	5	5	5	4	5	1	1
1	1	4	6	4	6	4	1	1	5	1	1	1
2	1	1	3	2	5	6	4	7	7	7	1	1
1	5	4	4	4	7	6	3	3	3	3	1	1
2	7	7	7	4	7	7	7	7	7	7	1	1
1	4	5	3	4	5	3	3	3	3	3	1	1
2	4	4	4	4	4	4	4	4	4	4	1	1
2	6	7	7	4	4	6	4	4	7	7	1	1
2	4	5	5	5	6	3	2	6	4	4	1	1
2	5	3	3	2	7	1	1	3	3	3	1	1
1	4	4	4	4	4	4	4	4	4	4	1	1
1	5	5	5	2	6	6	6	6	6	6	1	1
1	4	4	4	2	7	5	5	5	5	5	1	1
2	4	4	4	3	4	4	3	4	4	4	1	1
2	5	4	4	4	4	1	1	1	1	1	1	1
1	4	3	5	5	1	5	5	5	3	3	1	1
1	4	4	4	4	6	1	1	1	1	1	1	1
1	6	5	6	6	6	5	3	2	2	2	1	1
1	-	-	-	-	-	-	-	-	-	-	1	1
2	5	5	5	3	4	3	3	3	3	3	1	1
2	2	2	2	2	5	5	5	5	5	5	-	1
2	1	1	1	1	7	6	6	7	-	7	1	1
2	2	2	2	2	3	2	2	2	3	2	1	1
2	7	6	6	6	6	3	3	3	5	5	1	1
2	4	4	4	4	6	4	3	3	5	5	1	1
2	7	7	4	1	7	7	6	7	7	7	1	1
1	5	6	5	4	2	5	3	5	5	5	2	1
1	1	1	1	1	7	4	4	4	4	4	1	1
2	3	2	3	5	2	1	1	1	1	1	1	1
2	5	6	6	5	4	4	4	5	4	4	1	1
1	3	4	4	5	2	3	3	3	7	5	1	1
2	7	7	7	4	5	4	4	3	3	3	1	1
1	2	1	3	1	7	5	7	7	7	7	1	1
1	6	7	7	5	7	1	1	1	1	1	1	1
2	1	1	1	1	7	1	-	1	2	2	1	1
1	4	4	4	4	6	6	6	6	7	7	1	1
1	5	5	5	5	3	4	4	5	5	5	1	1
2	5	4	4	2	7	4	3	4	7	5	1	1
2	4	3	3	2	5	4	3	3	4	4	1	1
1	6	6	6	3	3	6	5	5	7	7	1	1
1	3	4	4	4	5	5	4	1	1	1	1	1
1	2	3	4	3	5	2	2	2	2	2	1	1
2	5	5	5	3	6	5	5	6	6	6	1	1
2	6	5	5	5	7	6	3	3	3	3	1	1
1	3	1	2	2	6	1	1	1	1	1	2	1
1	2	3	4	1	5	1	1	2	6	4	2	1
1	2	4	4	3	5	2	2	2	2	2	2	1
2	2	2	2	6	7	2	1	2	4	2	2	1
2	6	5	6	5	2	1	1	1	1	1	2	1
2	6	6	6	5	4	4	4	7	7	7	2	1
1	5	4	5	3	6	4	3	3	4	4	2	1
2	3	4	5	2	7	7	7	7	7	7	2	1
1	6	6	6	5	5	5	5	5	6	5	2	1
1	2	3	3	2	7	1	1	7	7	7	2	1
1	6	6	6	6	4	7	7	6	7	7	2	1
2	6	7	7	5	6	7	7	7	7	7	2	1
1	4	5	5	3	5	2	2	3	5	4	2	1
1	3	3	3	7	2	2	2	2	6	6	2	1
2	5	4	4	3	4	3	3	3	3	3	2	1
2	7	4	7	4	7	7	4	5	7	7	2	1
1	3	5	3	3	3	1	1	3	7	7	2	1
1	1	4	3	3	7	4	4	3	3	3	2	1
1	7	6	6	5	-	6	6	6	6	6	2	1
2	5	5	6	6	3	3	3	3	4	4	2	1
1	5	5	6	4	3	6	5	7	7	4	2	1
1	7	7	7	7	7	7	5	7	7	7	2	1
2	1	1	1	4	7	7	7	7	7	7	2	1
1	7	7	7	5	6	5	4	5	6	3	2	1
2	5	4	3	2	5	2	1	2	2	2	2	1
2	3	3	3	3	4	1	2	2	2	2	2	1
1	4	5	5	5	4	5	3	5	5	5	2	1
2	2	2	2	2	5	2	2	2	2	2	2	1
2	7	7	7	4	7	5	4	-	4	4	2	1
2	1	-	1	1	1	-	-	-	-	-	2	1
2	6	6	5	3	6	4	4	4	4	4	2	1
1	5	5	5	5	4	3	2	2	2	2	1	1
2	5	5	5	2	5	5	2	3	3	3	1	1
2	7	7	7	5	3	5	1	7	7	7	1	1
2	1	1	7	-	7	7	7	7	7	7	1	1
1	6	6	6	4	7	7	4	4	6	4	1	1
2	6	5	5	5	2	4	1	5	3	3	1	1
2	5	4	4	5	1	2	1	3	5	5	1	1
1	1	1	3	3	5	4	3	3	4	3	1	1
2	5	5	5	3	7	5	5	5	5	5	1	1
1	5	3	5	2	6	5	5	5	5	7	1	1
1	6	5	6	3	5	3	3	4	4	4	2	2
1	7	4	7	3	7	7	7	7	7	-	2	2
2	7	7	7	7	1	7	7	7	7	7	3	2
2	5	4	3	4	3	2	2	2	2	2	3	2
1	3	3	2	3	2	1	1	1	1	1	3	2
2	4	3	3	6	4	2	2	2	2	2	3	2
2	5	5	5	5	4	5	4	4	4	5	2	2
1	5	5	5	5	5	5	5	5	5	5	3	2
2	7	7	6	6	3	1	1	1	7	2	3	2
2	4	5	5	2	4	3	2	2	3	3	3	2
2	-	-	-	-	-	-	-	-	-	-	2	2
2	7	6	6	5	3	7	7	6	6	6	2	2
2	3	3	4	2	3	4	3	3	3	3	2	2
1	7	7	7	7	1	7	7	7	7	7	2	2
2	5	4	5	5	3	4	5	5	4	4	2	2
1	4	3	3	3	5	2	2	2	2	2	2	2
1	7	7	7	6	7	7	7	7	7	7	2	2
1	2	3	3	3	3	3	3	4	4	4	3	2
2	6	5	-	5	5	3	3	3	3	3	2	2
2	5	6	6	5	3	5	5	5	5	6	3	2
1	2	2	1	5	1	1	1	1	4	3	3	2
2	2	2	2	2	6	7	7	-	-	-	3	2
1	5	5	5	5	2	5	4	3	3	3	3	2
2	7	7	7	3	4	7	7	7	7	7	3	2
2	4	5	5	5	4	5	5	4	5	4	3	2
1	3	2	3	2	1	2	2	2	3	3	3	2
1	6	4	5	5	2	6	7	6	6	6	3	2
1	5	6	3	4	1	1	1	1	1	1	3	2
1	5	5	5	4	7	7	7	7	6	6	3	2
2	5	5	6	5	4	5	5	4	4	4	2	2
1	-	-	-	4	-	2	2	2	4	2	3	2
1	5	5	4	5	3	6	5	5	6	5	3	2
1	6	5	5	4	3	5	4	6	6	6	3	2
2	7	6	6	4	4	7	7	7	7	7	3	2
2	5	4	4	3	7	7	7	5	6	6	3	2
1	5	6	6	-	2	4	4	5	5	5	3	2
2	4	4	6	6	5	7	7	7	7	7	3	2
1	6	4	5	5	5	6	6	6	7	7	3	2
2	3	4	5	3	4	6	2	2	2	2	2	2
2	6	7	7	5	2	7	2	6	6	6	2	2
2	7	6	5	4	4	5	6	7	7	7	2	2
1	5	5	5	2	3	4	4	3	3	3	2	2
2	7	6	7	1	6	6	4	4	5	5	2	2
2	2	3	3	3	4	4	2	1	1	1	2	2
2	4	4	2	4	1	1	1	1	1	1	2	2
2	5	5	4	4	5	5	5	5	4	4	2	2
2	6	5	5	5	6	6	6	6	6	6	2	2
2	5	5	5	4	4	6	6	5	5	5	2	2
1	6	6	6	5	2	5	6	5	5	5	2	2
2	3	4	3	2	4	3	3	3	6	6	2	2
1	7	7	7	7	1	7	7	7	6	7	2	2
1	3	5	5	4	3	5	3	2	4	4	2	2
1	6	6	6	6	6	6	6	7	6	7	2	2
2	7	7	7	5	3	7	7	7	7	7	2	2
1	7	6	6	1	5	5	5	6	5	3	2	2
1	5	5	5	3	3	3	3	4	6	6	2	2
2	4	5	5	4	4	6	6	6	7	7	2	2
1	5	4	7	4	5	7	7	7	7	7	2	2
2	4	1	4	4	7	1	1	4	4	4	2	2
2	4	1	1	3	5	4	1	1	7	7	2	2
1	3	5	6	6	2	7	4	4	7	7	2	2
2	4	3	4	3	4	7	7	7	7	7	2	2
2	7	7	7	4	7	6	5	7	7	7	2	2
2	5	6	6	6	5	5	5	5	6	6	2	2
2	2	2	5	2	6	6	5	2	4	4	2	2
2	5	5	5	4	2	6	6	4	4	4	2	2
2	5	4	3	3	1	1	7	7	7	7	2	2
2	5	5	5	2	2	4	4	4	4	4	2	2
1	5	4	3	3	2	1	1	1	1	1	2	2
2	4	4	-	-	-	5	-	5	7	4	2	2
2	7	7	7	7	5	7	7	7	7	7	2	2
2	7	5	6	4	1	6	6	6	7	6	2	2
1	2	2	-	2	6	3	3	4	4	4	2	2
2	7	5	5	4	2	7	5	7	7	4	2	2
2	6	5	5	5	6	6	5	5	5	5	2	2
2	4	4	-	5	3	4	4	4	4	4	3	2
1	7	7	7	5	3	7	7	6	7	7	3	2
1	3	4	3	3	3	3	3	3	4	4	3	2
1	5	5	5	3	3	5	3	3	4	5	3	2
1	6	6	6	7	6	6	4	6	7	6	3	2
1	3	4	3	3	2	2	2	3	4	4	3	2
2	4	4	3	4	3	3	3	3	4	4	3	2
1	7	7	7	7	1	7	7	7	7	7	3	2
1	5	5	5	6	2	4	4	4	6	6	3	2
1	7	6	7	6	5	7	7	7	7	7	3	2
1	7	5	7	5	5	7	7	7	7	7	3	2
2	6	6	5	5	2	3	3	3	4	4	3	2
2	7	7	7	7	4	7	6	5	5	5	3	2
1	5	5	5	5	4	5	5	6	6	6	3	2
1	2	2	2	5	-	5	5	5	5	5	3	2
1	6	7	7	4	1	6	6	7	7	7	3	2
1	7	5	5	5	4	6	6	6	5	4	3	2
1	2	4	4	2	2	1	1	2	4	4	3	2
1	5	5	6	5	4	6	6	6	6	6	3	2
1	6	5	5	5	2	6	6	6	6	6	3	2
2	5	5	5	2	4	5	5	-	6	1	3	2
2	6	6	6	6	4	6	5	5	5	5	3	2
2	5	5	5	2	6	7	7	7	7	7	3	2
1	1	1	1	1	1	1	1	1	1	1	3	2
2	5	4	5	4	5	4	4	4	4	4	3	2
1	4	4	5	2	2	5	3	2	3	3	3	2
2	5	5	5	5	2	4	4	4	4	4	3	2
2	6	6	6	4	7	5	5	4	4	4	3	2
1	7	7	7	7	1	7	7	7	7	7	3	2
2	7	7	7	7	1	7	7	7	7	7	3	2
2	4	3	3	3	3	3	3	3	3	3	3	2
2	4	4	4	4	2	4	4	4	4	4	3	2
2	7	6	6	5	6	3	1	3	4	3	3	2
2	6	6	6	4	2	6	6	6	6	6	3	2
2	7	7	7	7	1	7	7	7	7	7	3	2
2	7	7	7	6	1	7	7	7	7	7	3	2
2	7	4	4	4	1	1	1	3	3	3	3	2
2	6	-	-	-	-	6	-	-	6	-	3	2
2	6	3	4	4	1	2	3	6	5	5	3	2
1	4	5	4	6	6	4	4	4	4	4	3	2
2	-	-	-	-	-	2	-	-	-	-	3	2
2	6	5	5	5	3	5	5	6	6	6	3	2
1	3	3	3	1	1	3	2	1	1	2	3	2
2	5	3	5	4	1	6	6	6	6	6	3	2
2	7	7	7	6	1	7	7	7	7	7	3	2
2	7	7	7	7	7	7	7	7	7	7	3	2
1	5	5	5	5	6	5	5	5	5	5	3	2
1	7	7	7	7	2	7	7	7	7	7	3	2
2	7	4	7	5	3	7	7	7	6	6	3	2
1	5	5	5	-	5	5	5	5	5	5	3	2
1	6	6	6	6	3	4	4	5	6	6	3	2
1	4	-	-	-	1	-	-	-	-	-	3	2
2	6	6	6	7	6	6	5	6	6	6	3	2
1	5	6	6	5	5	5	6	6	6	6	3	2
2	6	6	6	6	5	6	5	6	6	6	3	2
1	1	2	1	2	2	2	2	1	1	1	3	2
1	2	3	3	3	5	6	6	6	6	6	3	2
1	5	5	5	5	2	4	4	4	7	7	3	2
2	6	4	4	4	1	5	4	4	6	6	3	2
2	6	2	6	5	6	7	7	7	7	7	3	2
2	4	5	5	4	4	4	5	-	-	-	3	2
2	7	7	7	7	7	6	6	7	7	7	3	2
1	5	6	6	4	7	7	7	7	7	7	3	2
2	5	5	6	6	1	6	6	7	7	7	3	2
1	3	4	4	2	3	5	3	4	4	5	3	2
2	6	6	6	3	2	7	7	7	7	7	3	2
2	7	7	7	4	5	4	4	4	4	4	3	2
2	4	4	3	5	4	3	3	3	3	3	3	2
1	4	4	4	4	4	4	4	5	5	5	3	2
2	7	5	5	4	2	4	4	4	5	5	3	2
2	7	6	6	3	3	5	4	3	4	6	3	2
2	1	1	1	2	3	2	1	1	1	1	3	2
1	6	6	6	4	4	4	4	4	5	5	3	2
2	7	7	7	7	1	7	7	7	7	7	3	2
2	4	5	4	3	7	7	7	1	7	4	3	2
2	2	2	2	2	3	1	1	2	3	3	3	2
2	5	5	5	4	3	5	5	5	5	5	3	2
1	6	6	6	3	4	6	6	6	6	6	3	2
2	6	4	5	1	6	7	7	6	6	6	3	2
2	7	5	7	5	5	7	7	7	7	7	3	2
2	7	7	7	3	6	7	7	7	7	7	3	2
2	5	3	3	3	2	2	2	2	4	4	2	2
2	-	-	-	-	-	-	-	-	-	-	3	2
2	4	4	4	4	3	3	3	3	4	4	3	2
2	3	2	3	3	3	2	2	2	2	2	3	2
2	6	6	6	6	3	4	4	4	4	4	3	2
1	3	5	5	4	5	5	4	5	5	4	3	2
2	6	5	7	5	1	6	6	6	7	6	3	2
2	7	5	7	1	7	7	7	7	7	7	3	2
2	6	6	6	2	2	6	6	6	6	7	3	2
1	7	7	7	4	2	7	7	7	7	4	3	2
2	6	6	6	5	3	5	5	4	5	5	3	2
1	7	7	7	1	7	7	7	7	7	7	3	2
2	2	-	2	2	5	2	2	2	2	1	3	2
1	2	3	3	3	3	7	7	7	7	7	3	2
1	5	5	5	4	2	5	5	5	5	5	3	2
2	7	7	7	7	1	7	7	7	7	7	3	2
2	4	4	5	5	5	2	2	5	6	6	1	2
1	6	6	6	4	5	3	4	2	5	5	1	2
2	5	5	5	4	3	5	3	3	6	6	1	2
2	4	2	3	4	2	2	2	2	3	3	1	2
2	4	6	6	2	7	7	7	6	7	7	1	2
2	7	4	4	4	5	1	1	1	1	1	1	2
1	4	5	6	5	4	5	5	5	5	5	1	2
1	2	3	5	4	3	6	3	-	-	-	1	2
2	3	3	2	2	1	1	1	1	1	2	1	2
2	5	5	5	5	3	5	5	2	2	2	1	2
1	5	6	6	5	5	5	3	3	3	3	1	2
2	7	7	7	2	3	5	7	5	7	7	1	2
1	-	-	-	-	-	-	-	-	-	-	1	2
1	-	-	-	-	-	-	-	-	-	-	1	2
1	3	2	2	2	1	1	1	1	1	1	1	2
2	7	7	7	5	5	5	6	4	5	5	1	2
2	-	-	-	-	-	-	-	-	-	-	1	2
2	4	4	4	4	4	3	2	1	2	2	1	2
2	3	4	4	4	2	1	1	1	1	1	1	2
2	7	7	7	6	6	4	3	4	3	3	1	2
2	4	5	5	4	3	4	4	4	5	5	1	2
2	5	3	5	3	3	5	2	2	2	2	1	2
1	2	1	1	4	3	2	1	2	3	3	1	2
1	3	7	7	3	3	7	7	7	7	7	1	2
2	7	7	7	2	7	7	7	7	7	7	1	2
2	2	5	4	5	5	5	4	4	5	4	1	2
1	3	4	4	4	5	3	1	2	5	3	1	2
1	3	2	2	2	6	4	4	3	3	3	1	2
2	7	7	7	7	7	6	6	6	7	5	1	2
2	7	7	7	7	6	7	7	7	3	3	1	2
2	7	4	5	4	3	3	4	3	3	3	1	2
1	7	7	7	7	2	1	1	1	1	1	1	2
2	6	7	5	4	6	4	1	3	5	4	1	2
2	1	1	2	2	1	4	4	5	7	7	1	2
1	1	5	3	1	1	1	1	1	1	1	1	2
1	-	-	-	-	-	-	-	-	-	-	1	2
1	3	2	2	2	2	1	1	1	1	1	1	2
2	4	4	4	4	3	4	4	4	4	5	1	2
2	4	2	2	2	1	1	1	1	1	1	1	2
2	4	4	4	2	6	5	5	5	5	5	1	2
1	7	5	5	6	4	6	6	6	6	6	1	2
1	3	4	5	3	3	4	5	4	4	4	1	2
2	5	4	4	4	4	1	1	1	1	3	1	2
2	5	2	3	3	3	2	2	3	3	3	1	2
1	3	3	3	2	4	5	5	4	5	5	1	2
1	4	2	2	2	3	2	1	3	2	2	1	2
2	7	6	4	2	6	2	2	2	2	2	1	2
2	7	7	7	5	5	7	7	7	7	7	1	2
2	5	4	4	2	1	4	4	6	4	4	1	2
1	5	6	6	6	2	2	2	2	2	2	2	2
1	4	3	5	4	5	3	3	2	5	6	2	2
2	5	4	4	4	4	4	4	4	4	4	2	2
2	-	-	-	-	-	-	-	-	-	-	2	2
1	1	1	1	1	1	1	1	1	1	1	2	2
2	6	6	3	3	3	2	1	3	5	5	2	2
2	4	3	3	3	5	4	3	4	4	4	2	2
2	5	5	5	5	7	7	7	7	7	7	2	2
1	5	4	5	4	7	5	5	6	6	6	2	2
1	6	5	5	5	4	5	5	5	6	6	2	2
2	4	4	6	4	6	6	6	6	6	6	2	2
2	5	5	5	5	4	4	4	5	5	5	2	2
2	4	6	5	3	5	3	3	3	5	5	2	2
1	6	6	6	4	4	6	6	6	6	6	2	2
2	4	5	5	2	3	4	5	6	7	7	2	2
1	4	3	3	4	1	5	4	4	4	4	2	2
2	7	7	3	-	-	7	7	7	7	7	2	2
1	-	7	7	-	7	7	7	7	7	7	2	2
1	4	5	4	4	3	3	3	3	4	4	2	2
1	6	6	6	2	3	4	1	5	7	7	2	2
1	6	5	6	5	3	6	6	5	5	6	2	2
1	3	3	3	3	5	3	3	3	3	3	2	2
1	4	4	4	4	4	4	4	4	4	4	2	2
2	6	3	4	6	4	4	4	4	4	4	2	2
1	7	7	7	5	5	7	7	7	5	6	2	2
1	7	7	7	2	3	7	7	6	7	7	2	2
1	5	5	5	5	4	2	2	5	5	3	2	2
1	6	4	5	3	5	6	4	4	6	5	2	2
1	4	4	4	4	4	4	4	4	4	4	2	2
1	4	5	5	5	2	3	2	2	2	2	2	2
2	7	7	7	7	1	7	7	7	7	7	2	2
2	4	4	4	2	3	6	1	3	3	2	2	2
1	5	5	5	4	5	4	4	4	4	4	2	2
1	5	2	3	3	2	2	2	2	2	2	1	2
2	3	3	3	3	4	2	2	2	2	2	1	2
2	2	4	4	2	3	3	3	4	4	4	2	2
2	5	5	4	3	4	5	4	4	5	6	2	2
2	7	7	7	2	2	4	4	4	5	5	2	2
1	7	5	5	2	2	5	2	4	3	3	2	2
1	5	5	6	6	5	6	6	5	7	7	1	2
1	2	2	2	2	5	2	2	3	4	2	1	2
2	7	6	7	4	4	7	7	7	6	6	3	2
2	6	7	6	3	7	6	5	5	6	4	3	2
2	5	6	7	3	7	7	7	7	7	7	3	2
2	6	6	6	6	4	6	6	6	6	6	3	2
2	7	7	7	5	6	7	5	4	6	5	3	2
1	5	6	5	6	5	6	6	5	5	5	3	2
1	7	7	7	7	1	1	1	1	1	1	3	2
2	5	7	7	4	7	7	5	5	5	5	2	2
1	7	7	7	2	3	6	6	7	7	7	3	2
2	6	6	6	5	5	6	6	6	6	6	3	2
2	6	7	7	4	4	6	6	6	6	6	2	2
1	3	4	4	3	5	3	3	4	4	5	3	2
1	4	4	4	2	2	4	4	4	4	4	3	2
1	7	7	7	7	1	7	7	7	7	7	3	2
1	7	7	7	5	6	7	7	7	7	7	3	2
2	7	7	7	4	4	6	7	5	6	6	3	2
2	-	-	-	-	-	-	-	-	-	-	3	2
2	7	6	6	6	2	6	6	5	5	5	3	2
1	4	3	4	4	4	4	4	4	4	4	3	2
2	3	5	4	5	5	3	4	4	5	6	3	2
2	6	5	6	5	6	7	7	6	7	7	3	2
2	6	6	6	6	1	5	5	6	6	6	3	2
2	6	6	6	4	4	6	6	6	6	6	3	2
1	5	4	5	5	6	4	4	5	5	5	3	2
1	6	7	5	4	6	7	7	6	7	7	3	2
2	1	1	1	1	1	1	1	1	1	1	3	2
2	-	-	-	-	-	-	-	-	-	-	-	2
2	7	7	7	7	1	7	7	7	7	7	3	2
1	1	1	1	1	1	1	1	1	1	1	3	2
2	5	3	3	3	1	4	4	4	2	2	2	2
2	7	7	7	2	4	7	7	7	7	7	2	2
1	6	4	7	4	7	6	4	4	3	2	2	2
1	4	4	3	2	3	4	4	4	4	4	2	2
1	6	6	7	5	6	7	7	7	7	7	3	2
1	6	6	6	4	1	5	5	5	6	6	2	2
1	5	5	6	4	5	5	5	5	5	5	2	2
2	7	6	7	3	6	5	5	5	5	5	2	2
2	6	6	6	6	6	4	4	4	4	4	2	2
2	4	3	5	3	3	4	4	4	4	4	2	2
2	7	7	7	2	1	1	1	-	-	-	2	2
2	6	6	6	6	6	6	6	7	7	7	2	2
1	4	5	5	2	3	3	3	3	4	4	2	2
2	7	7	7	4	6	7	5	6	6	6	2	2
2	7	7	7	6	2	5	4	6	6	6	2	2
1	6	6	3	1	3	3	3	3	6	6	2	2
2	7	4	6	6	4	5	6	6	6	6	2	2
2	6	4	5	4	4	5	5	5	5	5	3	2
1	4	5	4	1	3	4	4	4	4	4	3	2
2	-	-	-	-	-	-	-	-	7	7	2	2
2	4	4	4	2	6	2	2	2	2	2	2	2
1	1	1	1	1	1	1	1	1	1	1	3	2
1	7	7	7	6	6	7	7	7	7	7	3	2
1	6	6	7	6	4	4	4	4	4	4	3	2
2	5	5	5	1	1	6	6	6	6	6	3	2
2	-	-	-	-	-	-	-	-	-	-	2	2
1	6	4	5	3	7	6	4	5	4	4	3	2
1	-	-	-	-	-	-	-	-	-	-	3	2
1	5	3	5	4	4	5	5	5	5	5	3	2
1	6	6	7	6	1	7	6	6	5	5	3	2
2	7	7	7	3	1	5	5	7	7	7	3	2
1	5	1	5	4	2	5	5	5	5	5	3	2
1	4	4	4	3	3	4	4	4	4	4	3	2
2	3	3	3	3	1	6	6	6	6	6	3	2
1	6	6	4	5	2	3	3	3	4	5	3	2
2	7	7	7	1	7	7	7	7	7	7	3	2
2	6	6	6	3	5	4	5	5	5	5	3	2
2	7	7	7	6	5	6	6	5	5	5	3	2
2	6	6	6	2	4	6	6	6	6	6	3	2
2	7	7	7	5	2	7	7	7	7	7	3	2
2	5	7	7	5	4	7	7	7	7	7	3	2
1	3	4	3	2	2	2	2	4	4	4	3	2
2	-	-	-	-	-	-	-	-	-	-	3	2
2	7	7	7	6	2	7	7	7	7	7	3	2
1	7	7	7	4	4	7	7	6	6	6	3	2
1	5	5	5	5	5	4	5	7	7	7	3	2
1	-	-	-	-	-	-	-	-	-	-	3	2
1	2	3	3	2	2	2	2	2	2	2	3	2
2	6	6	6	2	6	6	6	6	6	6	3	2
1	5	5	2	1	-	1	3	2	4	2	3	2
2	1	1	1	1	1	1	1	1	1	1	3	2
1	7	7	7	4	2	7	5	4	5	3	3	2
2	-	7	-	-	-	6	-	-	6	-	3	2
1	4	4	5	5	5	3	3	4	4	4	3	2
1	5	3	1	1	7	1	1	1	3	2	3	2
2	5	6	6	3	2	7	7	7	7	7	3	2
1	2	2	2	1	1	2	2	1	1	1	3	2
1	7	7	7	4	4	7	7	7	7	7	3	2
2	1	1	1	1	1	1	1	1	1	1	3	2
2	6	6	6	5	2	6	5	5	6	6	3	2
1	-	-	-	-	-	5	5	-	-	-	3	2
1	4	5	5	4	6	5	5	4	5	5	3	2
2	7	7	7	7	6	7	7	7	7	7	3	2
1	6	6	7	4	4	5	6	6	6	6	3	2
2	5	6	5	2	2	7	6	4	7	-	3	2
2	7	5	7	5	1	7	7	7	7	7	3	2
2	7	7	7	4	6	7	7	7	5	6	3	2
2	7	7	7	5	4	7	7	7	7	7	3	2
1	4	5	4	4	2	5	5	4	4	5	3	2
1	7	7	7	1	6	6	6	7	7	7	3	2
2	7	7	7	7	1	6	6	6	5	6	3	2
2	7	7	7	5	5	7	7	7	7	7	3	2
1	-	-	7	-	-	-	4	-	6	-	3	2
2	7	7	7	4	4	7	7	7	7	7	3	2
1	1	1	7	2	1	1	1	7	7	7	3	2
1	5	5	5	4	5	6	6	6	6	6	3	2
2	6	6	5	6	1	5	6	6	6	6	3	2
2	7	7	7	1	1	7	7	7	7	7	3	2
2	5	5	5	5	3	4	4	4	4	4	3	2
1	7	7	7	2	2	7	7	7	7	6	3	2
1	7	7	7	7	3	-	7	7	7	7	3	2
1	6	6	5	6	2	6	6	6	6	4	3	2
2	5	5	6	2	2	7	7	7	4	4	3	2
2	-	-	-	-	-	-	-	-	-	-	3	2
-	7	7	7	-	7	6	6	7	7	7	3	2
1	4	4	4	4	1	3	3	1	3	3	3	2
1	6	4	5	2	6	6	6	6	6	6	3	2
2	5	6	5	6	5	5	4	6	6	6	3	2
1	3	3	3	3	3	4	4	4	5	5	3	2
2	7	7	7	5	2	7	7	7	7	7	3	2
2	2	2	2	2	2	2	2	2	2	2	3	2
1	7	7	7	6	7	7	7	7	7	7	3	2
2	7	7	7	3	6	7	7	7	7	6	3	2
2	6	6	6	3	3	7	6	6	6	6	3	2
2	7	6	7	5	6	7	7	7	7	7	3	2
2	6	6	6	3	7	7	5	4	7	5	3	2
2	7	7	7	7	7	7	7	7	7	7	3	2
1	5	5	5	6	6	6	6	4	5	6	3	2
2	7	7	7	5	4	6	6	6	6	7	1	2
1	4	4	4	4	4	4	4	3	3	3	1	2
1	6	6	5	4	5	1	1	2	2	1	1	2
1	4	4	4	4	4	3	3	4	-	3	2	2
2	6	6	6	5	3	5	3	5	5	5	1	2
2	7	7	7	2	7	7	7	7	7	7	1	2
-	-	-	-	-	-	-	-	-	-	-	-	2
2	5	5	5	3	3	1	1	1	1	1	1	2
2	6	6	7	3	5	5	5	5	5	6	1	2
2	-	-	-	-	-	-	-	-	-	-	1	2
2	7	7	7	2	1	3	1	1	7	4	1	2
1	5	5	5	3	5	4	4	3	4	6	1	2
1	6	5	6	4	1	4	4	4	4	4	2	2
2	-	-	-	-	-	-	-	-	-	-	1	2
1	5	4	4	4	2	4	4	6	6	6	2	2
1	2	2	2	2	2	2	2	1	1	1	1	2
1	7	7	7	5	3	7	7	7	6	4	1	2
2	5	5	5	5	3	2	2	3	5	6	1	2
2	4	4	3	3	2	3	3	3	3	4	2	2
2	-	-	-	-	-	-	-	-	-	-	1	2
2	4	4	4	4	3	4	4	4	4	4	1	2
1	7	7	3	5	7	1	1	1	1	1	1	2
2	7	7	6	4	5	6	6	7	7	7	1	2
1	5	4	4	4	3	3	3	3	4	4	1	2
2	3	3	3	3	3	1	1	1	1	1	1	2
2	1	4	5	2	7	7	7	7	7	7	1	2
1	5	5	5	3	6	3	2	3	4	4	1	2
1	-	-	-	-	-	-	-	-	-	-	1	2
2	4	3	4	1	2	2	1	1	1	1	1	2
2	4	4	4	4	4	7	4	3	5	5	1	2
2	3	3	3	2	4	3	3	3	2	3	2	2
2	7	7	7	2	7	6	4	4	2	2	2	2
1	5	5	5	4	4	6	6	5	6	6	3	2
2	4	4	4	3	3	3	3	3	3	3	2	2
1	4	4	4	4	4	4	4	4	4	4	2	2
1	2	2	2	2	2	2	2	3	3	3	2	2
2	4	5	5	1	7	1	1	1	1	1	2	2
2	7	7	7	6	7	7	7	7	7	7	2	2
2	5	5	5	5	5	4	5	7	7	7	2	2
1	6	6	6	4	7	7	7	7	6	6	2	2
2	7	7	7	7	7	7	7	7	7	7	2	2
2	1	7	7	1	4	1	1	1	1	1	2	2
1	6	7	5	4	6	7	7	6	7	7	3	2
2	1	1	1	1	1	5	5	4	4	4	2	2
1	7	7	7	6	5	7	7	7	7	7	2	2
2	5	4	2	3	2	4	4	4	4	4	2	2
2	6	6	6	6	6	6	6	6	6	6	2	2
2	7	6	7	6	3	7	6	7	6	6	2	2
1	5	4	6	4	6	7	7	7	6	6	2	2
1	4	3	2	2	2	5	5	5	5	4	2	2
2	4	4	4	4	1	7	7	7	7	7	2	2
2	6	5	6	5	5	7	7	7	7	7	2	2
2	2	3	4	4	3	4	1	1	3	3	2	1
1	6	1	5	7	1	1	1	1	1	1	2	1
2	5	5	4	5	4	5	5	5	6	6	2	1
2	5	5	5	5	4	5	5	4	5	5	2	1
1	4	5	4	3	5	7	7	7	7	7	2	1
2	2	2	2	1	4	4	4	4	4	3	2	1
2	1	1	1	1	1	1	1	1	1	1	2	1
1	3	3	3	3	3	4	3	3	3	3	2	1
2	3	6	6	5	7	6	6	6	6	6	2	1
2	1	1	1	5	2	-	6	5	5	5	2	1
1	6	5	6	2	5	3	2	4	5	4	2	1
1	2	3	2	2	2	2	7	7	7	7	2	1
2	2	2	2	4	7	4	4	4	4	6	2	1
1	6	6	6	4	6	7	7	7	7	7	2	1
2	4	2	4	2	2	2	2	2	3	2	2	1
1	2	2	1	2	6	4	4	2	3	3	2	1
2	7	6	6	2	3	4	3	4	6	6	2	1
1	5	5	5	5	2	4	4	4	4	4	1	1
2	2	2	3	3	2	2	2	2	2	2	1	1
1	3	3	3	3	3	4	4	6	6	6	1	1
2	2	2	2	2	2	2	2	2	2	2	2	1
1	2	3	2	3	6	2	2	2	3	2	1	1
2	5	5	5	3	3	6	6	6	6	6	1	1
2	7	7	7	4	7	7	7	7	7	7	1	1
2	5	4	6	5	2	7	7	7	7	7	1	1
2	4	4	6	6	7	7	5	5	6	6	1	1
1	3	1	2	4	1	1	1	1	1	1	1	1
2	2	3	7	3	7	7	7	7	7	-	1	1
2	2	7	2	3	6	5	7	3	6	7	1	1
1	4	4	4	3	5	4	4	5	7	5	2	1
2	5	5	6	5	4	3	4	6	6	6	1	1
2	3	4	4	3	2	3	3	3	4	4	1	1
1	-	-	-	-	-	-	-	-	-	-	1	1
2	6	6	6	2	2	4	4	4	7	7	2	1
1	6	6	6	5	6	7	7	7	7	7	2	1
1	4	4	4	4	2	4	4	4	4	4	2	1
1	7	7	7	4	2	5	3	3	7	7	2	1
2	6	6	5	5	6	4	5	5	7	7	1	1
2	5	5	6	4	6	6	4	5	6	6	1	1
1	3	4	4	3	3	3	3	3	3	3	2	1
2	3	4	6	6	2	5	3	5	6	3	2	1
1	2	5	4	6	-	2	2	4	6	5	2	1
2	4	4	3	4	1	4	4	4	4	4	3	1
2	6	5	5	4	7	6	6	6	6	6	3	1
2	3	4	4	3	3	5	4	4	4	4	3	1
1	1	1	2	1	6	4	5	3	5	6	3	1
2	3	3	3	3	6	5	2	3	4	4	3	1
2	6	6	6	5	5	7	7	7	7	7	3	1
2	-	-	7	-	7	7	7	7	7	-	3	1
1	-	-	-	-	4	2	-	-	4	-	3	1
1	5	6	6	6	2	6	6	5	6	5	3	1
2	7	7	7	6	6	6	6	6	6	6	3	1
2	7	7	7	3	1	7	7	7	7	7	3	1
1	3	4	5	3	6	7	6	7	7	6	3	1
1	6	6	6	6	5	4	4	7	7	7	3	1
1	2	2	2	2	2	2	2	2	2	2	3	1
1	4	4	4	3	3	3	3	3	4	4	3	1
2	5	3	5	4	5	7	7	7	7	7	3	1
1	1	1	1	1	1	1	1	1	2	1	3	1
2	3	5	5	6	6	2	2	-	7	7	3	1
1	4	1	2	2	2	1	1	3	2	3	3	1
2	1	1	1	2	7	7	7	7	7	7	3	1
1	-	-	-	-	-	-	-	-	-	-	3	1
1	-	-	5	-	-	1	-	5	-	-	3	1
2	4	4	5	4	4	3	3	3	3	4	3	1
2	4	3	4	5	4	4	4	4	6	7	3	1
1	-	-	-	-	-	-	-	-	-	-	3	1
2	7	7	7	6	3	6	6	5	5	5	3	1
1	4	5	5	5	3	6	4	6	6	6	3	1
2	6	6	6	4	6	6	6	6	6	5	3	1
1	1	2	2	2	6	2	2	2	5	5	3	1
2	6	3	5	4	4	7	3	5	5	5	2	1
1	-	-	-	-	-	-	-	-	-	-	2	1
1	4	3	4	4	5	3	3	3	3	3	2	1
-	-	-	-	-	-	-	-	-	-	-	-	1
1	2	2	2	2	2	3	5	7	7	7	2	1
1	5	4	5	4	4	4	4	5	5	5	3	1
1	5	3	5	3	5	3	3	3	3	3	3	1
2	4	4	7	4	5	6	6	6	6	6	2	1
1	5	4	5	1	6	4	4	4	4	4	2	1
2	5	1	4	2	2	5	4	3	7	7	2	1
1	6	6	6	6	3	7	7	7	7	7	2	1
2	2	3	3	3	3	-	5	5	5	5	2	1
1	5	-	5	-	3	5	5	5	5	5	2	1
1	3	3	3	3	6	7	7	7	7	7	2	1
2	6	6	6	5	1	7	6	6	7	7	2	1
1	3	3	3	4	2	4	3	3	5	5	2	1
2	6	6	6	6	7	7	4	5	7	5	2	1
2	7	7	7	6	5	7	7	7	7	7	3	1
2	7	7	7	4	7	7	7	7	7	7	3	1
2	6	6	6	6	6	4	4	4	5	6	3	1
-	4	5	5	5	2	7	7	7	7	7	-	1
2	6	6	6	6	2	7	7	7	7	7	2	1
1	1	1	1	1	7	1	1	1	7	2	3	1
2	7	7	4	7	1	4	3	3	3	3	3	1
-	-	-	-	-	-	-	-	-	-	-	-	1
2	1	4	4	5	1	3	3	1	1	1	3	1
2	5	3	7	3	1	7	7	7	6	6	3	1
-	-	-	-	-	-	-	-	-	-	-	-	1
1	1	4	2	4	7	7	7	7	7	7	3	1
2	5	4	7	5	4	7	7	7	7	7	3	1
2	1	1	1	1	1	1	1	1	1	1	1	1
2	7	7	7	6	1	5	1	1	1	1	1	1
2	2	1	1	2	3	1	6	1	4	4	1	1
1	2	4	4	4	1	1	1	1	1	1	1	1
1	3	1	1	1	1	1	1	1	1	1	1	1
2	4	5	6	4	4	4	5	4	5	5	1	1
2	3	4	4	5	3	6	5	6	6	6	1	1
2	4	3	2	3	7	7	7	7	7	7	1	1
2	2	1	1	5	7	1	1	3	1	1	1	1
2	4	5	6	6	2	4	2	2	4	4	1	1
2	-	-	-	-	-	-	-	-	-	-	1	1
1	2	3	4	4	3	2	2	2	2	2	1	1
2	2	2	1	2	1	2	2	2	2	2	1	1
2	4	3	5	5	2	5	4	5	7	7	1	1
2	1	1	1	2	5	3	5	6	6	6	1	1
2	4	5	5	4	3	4	3	5	5	5	1	1
1	1	1	1	7	1	4	1	1	1	1	1	1
1	4	4	4	5	4	4	5	5	4	4	1	1
2	3	4	5	3	4	5	3	5	4	4	1	1
2	3	3	3	3	3	3	3	3	3	3	1	1
1	7	7	7	7	7	7	4	5	5	5	1	1
1	5	5	5	5	4	5	5	4	4	4	1	1
1	1	1	1	1	1	1	1	1	1	1	1	1
1	2	3	2	3	3	1	1	1	5	4	1	1
2	2	3	1	1	7	2	2	7	7	7	1	1
2	7	7	7	4	7	7	7	7	7	7	2	1
2	2	4	4	5	3	1	1	2	3	2	1	1
2	4	5	4	5	3	3	3	3	5	5	1	1
1	5	5	5	5	1	3	3	3	3	3	1	1
2	1	2	3	3	2	7	7	5	7	7	1	1
1	7	7	7	6	2	7	6	6	7	7	1	1
2	1	5	5	5	3	2	2	2	7	5	1	1
2	1	1	3	4	1	1	1	-	-	-	1	1
2	3	2	2	3	4	3	1	1	4	4	1	1
2	1	1	2	3	3	4	2	2	2	2	1	1
2	5	5	2	5	4	5	3	4	5	2	1	1
1	4	5	5	5	2	5	5	5	6	-	1	1
2	4	6	4	1	6	7	7	7	7	7	1	1
1	5	5	4	4	4	5	7	6	6	6	1	1
2	3	4	4	4	5	4	1	1	1	1	1	1
1	2	4	2	2	2	2	2	2	4	4	1	1
2	4	4	4	4	4	7	5	5	5	5	1	1
2	1	1	1	3	4	7	5	5	6	7	1	1
2	5	3	4	6	3	5	5	3	4	3	1	1
1	7	7	4	5	6	3	5	4	4	4	1	1
1	6	4	4	4	3	3	3	3	3	3	1	1
1	4	5	6	5	4	4	5	5	5	6	1	1
2	5	7	6	6	3	7	7	3	7	7	1	1
2	6	5	5	5	4	6	6	6	6	6	1	1
2	2	1	1	1	7	4	2	1	1	1	1	1
1	2	3	3	1	6	2	2	1	3	3	1	1
1	2	4	2	2	5	3	4	1	7	7	1	1
2	7	7	7	5	6	7	7	7	7	7	1	1
1	1	3	3	4	7	2	2	2	3	3	1	1
2	3	3	3	3	3	1	1	2	2	2	1	1
1	3	4	5	2	7	7	7	7	7	7	1	1
1	6	5	6	4	3	4	2	3	3	3	1	1
2	4	4	5	5	7	7	7	7	7	7	1	1
2	7	7	7	4	7	7	7	7	7	7	1	1
1	5	4	5	3	2	4	4	4	4	4	1	1
2	2	2	4	3	5	1	1	1	1	1	1	1
2	1	1	1	1	7	7	7	7	7	7	1	1
1	1	1	1	1	7	6	1	1	1	1	1	1
2	7	7	7	7	2	7	7	5	5	5	1	1
2	3	3	3	5	2	1	1	1	1	1	1	1
2	5	4	6	5	4	6	5	5	6	4	1	1
2	4	5	4	4	5	4	6	5	6	6	1	1
2	1	3	3	4	4	5	1	3	7	7	1	1
2	4	7	7	7	7	7	7	7	7	7	1	1
2	7	7	7	6	3	5	3	4	4	4	1	1
2	2	2	3	2	3	3	3	4	4	4	1	1
2	5	7	7	6	5	6	5	7	7	7	1	1
1	6	5	6	4	4	4	4	4	6	6	1	1
1	7	7	7	6	7	6	6	7	7	7	1	1
1	6	3	6	2	5	3	1	1	1	1	1	1
1	5	6	6	6	4	6	5	4	4	4	1	1
2	7	4	5	5	6	7	7	7	7	7	1	1
1	-	-	-	-	-	-	-	-	-	-	1	1
1	2	2	3	3	2	2	2	2	2	2	1	1
2	-	-	-	-	-	-	-	-	-	-	1	1
2	4	3	3	2	4	3	3	3	3	3	1	1
2	-	-	-	-	-	-	-	-	-	-	1	1
2	7	7	7	4	7	7	5	7	5	5	1	1
1	5	4	4	3	5	5	4	6	6	5	1	1
1	4	4	4	3	4	3	3	3	3	3	1	1
2	6	6	6	3	7	7	7	7	7	7	1	1
2	2	5	5	5	2	2	1	1	1	1	1	1
2	6	6	6	4	2	6	6	4	5	5	1	1
2	7	7	7	5	5	7	7	7	7	7	1	1
1	2	2	2	2	2	2	1	2	5	5	1	1
2	5	6	6	5	3	6	4	5	5	5	1	1
1	4	3	4	2	2	4	2	2	2	2	1	1
2	4	4	4	4	4	2	2	4	4	4	1	1
1	2	2	2	2	1	2	2	2	2	2	1	1
2	4	7	4	5	3	3	1	1	3	1	1	1
1	4	4	4	4	7	2	2	2	2	2	1	1
1	4	2	2	2	2	1	1	1	1	1	1	1
1	2	2	2	2	4	1	1	1	1	1	1	1
2	7	6	6	5	4	5	5	4	6	6	1	1
1	7	7	7	7	7	7	4	7	7	7	1	1
1	7	6	6	6	1	4	4	4	4	5	1	1
1	7	7	7	5	5	7	7	7	7	7	1	1
2	1	1	3	1	5	1	1	1	6	6	1	1
1	5	4	6	5	2	4	4	4	5	6	1	1
1	5	3	4	2	2	3	2	3	-	4	1	1
1	1	1	1	1	3	2	2	2	2	2	2	1
2	4	5	5	5	4	4	4	4	4	4	1	1
2	4	7	7	5	7	3	2	5	7	7	1	1
1	2	3	2	2	3	1	1	1	4	3	1	1
1	4	5	5	5	3	5	5	5	5	5	1	1
2	6	6	6	5	6	7	7	7	7	7	1	1
1	5	5	5	3	4	3	4	4	4	4	1	1
2	4	4	4	2	2	2	2	2	2	2	1	1
1	7	7	5	3	6	2	2	7	7	7	2	1
2	4	7	7	5	4	7	5	6	6	6	1	1
2	5	5	5	-	6	5	5	5	6	6	1	1
2	-	-	-	-	-	-	-	-	-	-	1	1
1	1	1	1	1	1	1	1	1	1	1	1	1
2	6	7	7	6	7	7	7	7	7	7	1	1
1	4	4	4	4	5	2	2	3	6	4	1	1
2	4	5	1	4	3	1	1	3	1	3	1	1
1	4	6	6	4	4	5	4	5	4	6	1	1
1	5	5	5	3	6	5	5	6	7	5	1	1
1	5	4	4	4	4	4	4	4	4	4	1	1
1	7	7	6	-	4	6	4	7	7	4	1	1
1	3	2	2	1	2	2	2	2	3	-	1	1
2	6	5	7	5	6	7	4	7	6	7	1	1
2	5	7	7	5	7	1	1	4	4	4	1	1
1	7	7	7	5	6	7	7	7	7	7	1	1
1	2	4	4	4	7	6	6	6	6	6	1	1
1	4	5	4	4	6	2	2	2	2	2	1	1
1	1	1	1	1	1	1	1	1	1	1	1	1
2	3	3	3	2	2	3	3	1	1	1	1	1
2	5	5	5	4	5	4	4	5	6	5	1	1
2	6	6	6	5	5	6	6	5	5	5	1	1
2	5	5	5	4	4	3	3	3	3	3	1	1
1	3	4	2	4	2	2	3	4	3	3	1	1
1	5	5	5	5	3	5	6	6	6	6	1	1
2	6	6	7	6	5	6	5	6	6	6	1	1
2	6	6	6	5	5	6	6	7	7	7	1	1
2	7	7	7	5	2	5	3	2	2	2	1	1
1	2	2	2	1	2	3	3	4	4	3	1	1
2	3	3	5	4	2	3	1	1	1	1	1	1
2	3	3	5	4	5	6	4	5	4	4	1	1
2	6	6	6	5	6	5	2	2	3	3	1	1
2	7	7	7	5	7	7	7	7	7	7	1	1
1	6	6	7	5	4	7	6	7	6	6	1	1
2	3	3	3	3	2	1	1	1	1	1	1	1
2	4	5	5	3	4	6	6	6	6	6	1	1
2	4	6	6	1	5	3	1	2	2	2	1	1
2	6	6	6	6	4	5	5	4	4	4	1	1
1	4	5	5	4	3	2	2	2	2	2	1	1
1	5	7	7	1	6	6	6	5	6	6	1	1
2	7	7	7	1	7	7	5	6	7	7	1	1
2	7	7	7	7	3	7	7	7	7	7	3	1
2	2	1	2	1	1	1	1	1	1	1	2	1
2	4	6	6	4	4	6	6	6	6	6	1	1
1	6	7	7	6	5	5	3	-	-	-	1	1
2	6	6	6	4	2	4	4	5	5	5	1	1
1	5	5	4	3	6	3	3	3	5	5	1	1
2	4	4	4	4	4	4	5	5	5	5	1	1
1	3	2	3	2	1	2	2	2	3	2	1	1
1	6	7	7	5	6	6	6	6	6	6	1	1
2	6	4	5	5	7	5	2	2	2	2	1	1
2	6	6	6	6	4	4	3	4	4	5	1	1
2	-	-	-	-	-	-	-	-	-	-	1	1
2	7	7	7	3	2	2	2	2	6	6	1	1
2	5	5	5	3	3	1	1	1	1	1	1	1
1	4	4	4	4	4	2	2	2	2	2	1	1
2	7	6	6	4	3	7	7	7	7	7	1	1
2	7	7	7	7	7	6	6	6	6	6	1	1
2	5	6	6	6	3	4	4	4	4	4	1	1
2	6	5	5	5	6	4	4	4	6	6	1	1
2	4	5	6	4	5	6	5	6	6	6	1	1
2	4	3	4	2	5	6	5	4	4	3	1	1
1	6	4	5	2	4	5	2	5	5	4	1	1
2	1	1	1	1	1	1	1	1	1	1	1	1
-	-	-	-	-	-	-	-	-	-	-	-	1
2	4	4	4	4	4	1	2	5	6	6	1	1
2	7	7	7	6	6	5	4	3	4	5	1	1
2	7	7	6	6	7	7	7	7	7	5	1	1
1	6	7	6	4	7	6	6	4	5	5	1	1
1	7	7	7	2	6	5	5	7	4	4	1	1
2	3	4	4	6	6	6	6	6	5	5	1	1
1	7	7	6	2	7	5	6	6	6	6	1	1
2	5	5	5	5	5	4	4	6	6	6	1	1
1	5	6	5	-	5	6	6	6	6	5	1	1
2	7	7	7	6	3	7	7	7	7	7	3	1
1	4	4	4	4	4	3	2	2	2	7	3	1
1	2	2	2	2	2	2	2	4	4	4	3	1
-	3	3	3	3	3	1	1	3	3	3	3	1
1	-	-	-	-	-	-	-	-	-	-	3	1
2	-	-	-	-	-	-	-	-	-	-	3	1
2	7	7	7	7	5	7	4	4	7	7	3	1
1	6	5	6	3	7	6	6	6	7	5	3	1
2	1	3	1	-	6	7	7	7	6	7	3	1
2	7	7	7	4	6	6	6	6	6	6	3	1
2	5	5	5	5	3	4	4	4	4	4	3	1
2	-	-	-	-	-	-	-	-	-	-	3	1
1	6	6	6	6	5	7	5	5	6	6	3	1
2	7	7	7	5	1	4	4	3	3	5	3	1
1	7	7	7	7	1	4	3	5	5	5	3	1
2	5	6	6	5	6	6	7	7	7	7	3	1
2	5	5	5	2	3	6	6	5	5	5	3	1
2	4	4	4	4	4	4	4	4	4	4	3	1
2	6	6	6	4	3	7	6	6	7	6	3	1
1	4	5	5	5	4	4	4	4	4	4	3	1
2	5	5	6	3	2	4	1	2	2	2	3	1
2	-	-	-	-	-	-	-	-	-	-	-	1
2	5	6	6	6	3	5	5	5	7	7	3	1
2	7	6	6	4	6	7	6	6	5	5	3	1
1	6	5	5	4	3	6	5	4	3	6	3	1
2	6	6	6	6	3	6	6	5	7	7	3	1
1	6	6	5	3	2	7	7	7	6	6	2	1
2	5	5	5	3	7	7	7	7	7	7	3	1
2	7	7	7	7	4	7	7	7	7	7	3	1
1	5	5	5	5	5	5	5	5	5	5	3	1
2	5	5	6	6	4	7	7	5	7	-	3	1
1	5	5	6	4	3	4	4	5	5	5	3	1
2	6	6	7	6	3	7	7	7	7	7	3	1
2	4	6	6	3	5	5	1	1	1	3	3	1
1	5	6	5	6	4	5	3	5	6	5	3	1
2	7	7	7	6	7	6	6	6	6	6	3	1
2	7	7	7	7	4	7	7	7	7	7	3	1
2	7	7	7	7	5	7	7	7	7	7	3	1
2	5	6	6	5	1	4	4	4	4	3	3	1
2	5	5	5	3	1	5	5	4	5	5	3	1
1	6	6	6	2	1	6	6	6	6	6	3	1
2	6	7	7	6	7	7	7	7	7	7	3	1
1	6	5	7	5	5	7	7	6	6	6	3	1
1	4	3	5	4	5	5	5	4	4	3	3	1
1	-	-	-	-	-	-	-	-	-	-	3	1
2	7	6	7	5	1	7	7	7	5	6	3	1
1	5	5	5	5	2	5	5	5	5	5	3	1
2	7	7	7	7	1	3	3	7	7	7	3	1
2	5	4	5	3	1	5	3	3	5	5	3	1
1	4	5	4	3	5	5	3	2	6	3	3	1
2	1	1	1	1	1	1	1	7	7	7	3	1
2	4	4	4	4	3	2	2	2	3	3	3	1
2	3	3	3	3	2	6	6	6	6	6	3	1
1	3	4	4	3	5	5	4	3	3	3	3	1
2	-	-	-	-	-	-	-	-	-	-	3	1
1	4	4	4	5	4	6	4	4	4	4	3	1
2	7	7	7	1	7	7	7	7	7	7	-	1
1	5	5	6	5	5	7	7	7	7	7	3	1
2	4	4	4	4	4	4	4	3	3	3	3	1
2	6	7	7	5	3	7	7	7	6	6	3	1
2	-	-	-	-	-	-	-	-	-	-	3	1
1	5	4	4	1	3	5	4	3	2	5	3	1
2	6	6	6	5	4	7	7	7	7	7	3	1
1	6	6	6	6	4	5	5	5	5	5	3	1
2	7	7	7	7	1	6	4	4	4	5	3	1
1	7	6	6	4	4	7	7	7	7	7	3	1
2	5	6	6	6	1	7	7	7	4	6	3	1
2	4	5	6	6	4	6	6	4	5	5	3	1
1	5	3	6	3	5	5	4	6	4	4	3	1
1	4	3	3	4	1	3	3	4	4	4	3	1
1	4	3	4	2	5	4	4	3	5	4	3	1
2	1	1	1	1	1	1	1	1	1	1	3	1
2	7	6	7	7	7	7	6	7	7	6	3	1
1	5	4	4	5	3	5	5	5	5	5	3	1
1	2	1	2	2	2	2	2	2	4	4	3	1
2	7	7	7	6	5	7	7	7	7	7	3	1
2	7	-	-	-	7	-	-	-	-	-	3	1
2	1	1	2	3	2	1	1	-	-	-	3	1
2	2	2	2	2	5	2	2	2	7	7	3	1
1	4	4	4	4	2	4	4	4	4	4	3	1
1	3	3	4	5	1	2	2	3	3	3	3	1
2	7	5	5	3	7	7	7	6	7	6	3	1
1	1	1	1	1	1	1	1	1	1	1	3	1
1	4	2	2	2	2	1	1	1	1	1	3	1
1	6	6	6	6	6	7	7	7	7	7	3	1
2	2	2	2	2	4	2	2	2	2	3	3	1
2	5	6	6	5	6	5	5	5	5	5	2	1
1	3	3	3	2	4	3	3	2	3	6	2	1
2	6	6	6	6	3	5	6	6	6	6	2	1
1	7	7	7	7	7	7	7	7	7	7	2	1
1	5	4	6	6	6	6	6	5	4	4	2	1
2	5	5	5	5	6	5	5	5	6	6	2	1
2	6	6	6	4	6	6	5	4	4	6	2	1
2	7	6	6	4	4	3	3	3	3	3	2	1
1	4	1	3	3	1	4	4	2	1	1	2	1
1	4	5	6	5	5	5	6	5	6	6	2	1
1	-	-	-	-	-	-	-	-	-	-	2	1
1	6	6	6	5	6	5	3	6	7	7	2	1
1	6	4	7	7	4	7	4	6	6	5	2	1
2	7	7	7	7	3	7	7	7	7	7	2	1
2	6	5	5	3	7	3	5	4	4	4	2	1
2	6	6	6	6	3	4	4	6	6	6	2	1
2	4	5	5	5	2	1	1	1	1	1	2	1
2	-	-	-	-	-	-	-	-	-	-	2	1
1	4	6	6	4	6	5	3	3	4	4	2	1
2	6	6	6	5	4	4	4	6	6	6	2	1
1	5	5	5	5	1	3	2	3	3	5	2	1
1	4	4	4	4	1	4	4	5	5	5	2	1
2	3	3	3	5	4	2	2	4	6	4	2	1
2	7	7	7	6	5	5	4	4	5	6	2	1
1	7	6	6	1	6	7	7	7	7	7	2	1
2	4	4	6	4	4	7	7	7	7	7	2	1
1	7	6	6	5	6	6	6	7	7	6	2	1
1	2	2	3	2	2	2	2	2	2	2	2	1
1	6	6	6	4	6	5	2	4	6	6	2	1
2	4	5	5	4	6	3	3	3	7	7	2	1
1	-	-	-	-	-	-	-	-	-	-	2	1
1	3	3	4	1	4	2	2	3	3	3	2	1
2	5	5	6	5	4	6	6	5	4	5	2	1
2	5	5	5	5	5	4	5	4	6	6	2	1
2	7	7	5	5	2	4	4	4	7	7	2	1
2	6	6	6	6	3	6	4	4	4	4	2	1
1	3	2	2	2	2	2	2	2	2	2	2	1
1	7	4	4	3	3	4	5	5	5	6	2	1
1	4	4	4	1	1	1	1	-	-	-	2	1
1	6	4	4	4	3	3	3	4	2	3	2	1
2	7	7	7	7	2	7	7	7	7	7	2	1
2	5	5	5	5	5	3	3	3	3	3	2	1
2	7	1	7	4	4	7	7	7	7	7	2	1
